# Supplementary material for: Preparation of Silk Fibroin–Carboxymethyl Cellulose Composite Binder and Its Application in Silicon-Based Anode for Lithium-Ion Batteries
Source: Nanomaterials (Basel). 2025 Oct 2;15(19):1509. doi: 10.3390/nano15191509 (PMC12525972; doi:10.3390/nano15191509)
Supplement: Supplementary file 1 [file nanomaterials-15-01509-s001.zip]

Archive with 1 entries (1 files):
- nanomaterials-3865536-supplementary.pdf
